# Supplementary material for: Targeting of histone methyltransferase DOT1L plays a dual role in chemosensitization of retinoblastoma cells and enhances the efficacy of chemotherapy
Source: Cell Death Dis. 2021 Dec 9;12(12):1141. doi: 10.1038/s41419-021-04431-y (PMC8660841; doi:10.1038/s41419-021-04431-y)
Supplement: Supplementary file 2 — Supplementary Table S1 [file 41419_2021_4431_MOESM2_ESM.xlsx]

## Sheet: EPZvsCTL_All_DEG
Table S1. List of differentially expressed genes (EPZ5676 vs. DMSO)
ID	EPZ-1	CTL-1	EPZ-2	CTL-2	EPZ-3	CTL-3	log2FoldChange	pvalue	padj
CNTN2	3439.99	384.561	3065.44	309.723	6501.1	307.003	3.69908	7.98766e-27	1.28426e-22
GPM6A	947.196	101.933	1225.35	161.56	1189.68	115.988	3.1446	3.90643e-18	3.14038e-14
FN1	1421.8	256.753	1388.41	222.568	1723.19	240.709	2.65426	2.41987e-17	1.29689e-13
CHODL	1428.13	106.16	604.604	110.515	966.553	84.0063	3.31615	2.06216e-15	8.28886e-12
IGFBPL1	2579.08	357.641	2859.84	657.027	2351.55	351.25	2.5105	4.34637e-15	1.39762e-11
HEPACAM2	168.124	4.35763	91.1679	6.99469	196.465	3.37278	4.90778	6.68114e-15	1.79032e-11
CYFIP1	1906.22	295.557	1124.11	156.89	1572.66	144.794	2.94586	1.91781e-14	4.40493e-11
CDH11	321.94	34.6349	295.709	29.2988	289.588	28.7455	3.28644	4.52188e-14	9.08784e-11
RBM24	43.254	1.06188	65.8126	0	52.7128	0.00789278	6.87284	5.24161e-14	9.36385e-11
VSTM2A	49.9396	0.023639	98.2064	1.73932	63.0339	2.17852	5.59742	7.67404e-13	1.23383e-09
PPP1R17	216.908	2.23398	66.8779	5.19165	416.478	6.56305	5.60622	1.03174e-12	1.50803e-09
CHST1	420.386	39.0376	326.098	29.1505	394.26	58.3392	3.17118	1.66421e-12	2.22977e-09
ADRA2A	1818.7	250.237	962.076	220.01	1079.72	210.938	2.50194	2.07412e-12	2.56521e-09
C3	135.203	13.0774	294.673	20.7878	247.326	18.7555	3.67509	3.21626e-12	3.69365e-09
WNT5A	365.114	42.052	252.181	25.8648	451.501	11.2501	3.74772	4.29882e-12	4.60776e-09
IGF2	1059.91	175.585	943.833	223.56	941.474	209.776	2.2729	1.07805e-11	1.08331e-08
NSG1	481.261	66.0729	336.232	48.169	532.705	72.7953	2.85086	1.79761e-11	1.70011e-08
SAMD5	24.4896	6.93889e-17	54.6572	6.93889e-17	30.1502	6.93889e-17	8.20069	3.33975e-11	2.90311e-08
ERBB4	112.969	11.943	133.68	16.5059	173.944	10.0116	3.43462	3.43072e-11	2.90311e-08
C1QTNF1	640.73	128.985	944.828	170.98	754.733	134.751	2.42683	4.50344e-11	3.62032e-08
CHST2	171.473	21.628	163.044	20.7555	152.976	13.3546	3.1182	9.36929e-11	7.1733e-08
ADAMTS2	611.887	135.438	654.199	134.6	656.215	135.815	2.24284	2.90828e-10	2.12542e-07
SALL3	88.4892	8.61436	60.7788	5.11165	100.423	5.55597	3.67335	3.26439e-10	2.22731e-07
IGSF11	1750.38	4791.1	2037.53	6605.77	1612.33	5483.16	-1.64426	3.32475e-10	2.22731e-07
NEGR1	1379.78	286.14	1245.63	411.681	2036.3	420.609	2.05895	3.8317e-10	2.46424e-07
DGKB	98.5008	2.19053	48.6401	0	159.486	6.46233	5.13237	5.12583e-10	3.16973e-07
WNT11	387.345	71.5715	522.54	81.0852	465.138	97.0842	2.45951	5.33006e-10	3.17395e-07
GFRA2	363.857	45.3572	185.346	18.756	308.7	32.0272	3.15488	6.38604e-10	3.66695e-07
NEUROD4	279.933	29.2986	161.046	30.141	398.022	39.667	3.07755	6.785e-10	3.7617e-07
CDO1	819.859	225.154	815.218	124.975	789.323	116.075	2.37817	8.37582e-10	4.48888e-07
RGS8	335.301	47.761	317.995	62.1321	439.349	72.782	2.57817	8.93777e-10	4.63553e-07
COLCA1	101.717	6.5284	56.7329	6.8708	106.476	8.79749	3.55684	9.94055e-10	4.99451e-07
RBPMS	624.094	82.4709	774.703	184.221	699.426	86.2678	2.5687	1.15048e-09	5.60529e-07
KCNJ2	392.916	1489.92	744.295	3565.93	383.683	2369.51	-2.28743	1.592e-09	7.52828e-07
ITPRIP	129.238	8.64109	58.759	8.67666	90.753	4.50399	3.64911	1.90079e-09	8.6274e-07
ELN	1435.12	262.357	1974.74	555.122	1622.76	418.467	2.02473	1.93175e-09	8.6274e-07
FAIM2	56.6198	3.33571	107.334	10.5085	106.457	6.64233	3.69103	2.1612e-09	9.27967e-07
LOC388813	1429.15	6063.89	513.465	3461.86	828.169	3595.17	-2.24349	2.19991e-09	9.27967e-07
EBF2	188.195	17.4482	256.203	44.3907	235.18	17.8023	3.08366	2.25095e-09	9.27967e-07
FBLN5	74.2985	4.43943	140.745	12.1686	108.93	12.084	3.47696	3.68047e-09	1.47937e-06
LOC728392	707.892	110.446	443.57	101.869	405.314	70.7984	2.45695	4.75032e-09	1.82888e-06
NRP1	30.0863	4.27225	56.7105	0.779267	78.9528	2.2231	4.46026	4.77751e-09	1.82888e-06
ST8SIA4	40.982	2.16901	27.3638	1.6969	64.261	2.20927	4.37182	6.38341e-09	2.3868e-06
FAM129A	536.783	96.5803	860.779	173.547	849.965	182.074	2.31209	9.75106e-09	3.56313e-06
LRRC17	311.804	41.1343	172.175	32.7154	205.681	36.4487	2.64094	1.04124e-08	3.72025e-06
ZAP70	366.324	48.8805	315.979	69.0044	619.36	94.7848	2.61184	1.16449e-08	3.98255e-06
TMEM132E	390.793	55.4416	795.961	124.387	767	133.456	2.63895	1.17977e-08	3.98255e-06
MFGE8	711.337	167.844	512.435	125.912	606.913	120.427	2.14327	1.18897e-08	3.98255e-06
GPRC5C	510	106.138	429.387	70.5747	431.367	110.339	2.25536	1.25998e-08	4.12171e-06
OGFRL1	32.0811	0.0123664	19.2606	1.79462	41.691	0.0152236	5.3216	1.28178e-08	4.12171e-06
SAMSN1	279.662	789.88	136.733	877.593	163.283	909.781	-2.15255	1.54008e-08	4.85518e-06
ATP1B1	10836.4	3115.06	13898.2	4900.59	16273.9	5286.49	1.62423	1.66652e-08	5.15275e-06
CGNL1	655.186	183.19	1055.22	207.032	1155.22	283.618	2.08819	1.73682e-08	5.26879e-06
TGFB3	270.908	30.3432	119.525	32.8276	238.713	27.6488	2.78679	1.86698e-08	5.50183e-06
GRIN2A	51.0775	0.0658845	85.0626	7.01668	101.339	6.56115	4.07161	1.88208e-08	5.50183e-06
FOXC1	979.077	174.518	762.564	242.581	731.331	216.405	1.96359	2.19099e-08	6.2905e-06
ZCCHC16	177.242	18.5689	287.606	26.6167	400.588	57.0995	3.07636	2.41342e-08	6.80753e-06
CHN2	1187.41	534.158	2135.76	470.177	2429.64	630.377	1.8154	2.67687e-08	7.42046e-06
FAM131B	109.592	2.30492	132.657	11.2249	117.556	18.5543	3.46959	2.85637e-08	7.78384e-06
SHD	6778.68	1446.13	2746.45	649.551	3362.14	678.095	2.21595	3.02293e-08	8.07275e-06
TMEM30B	19.8794	6.93889e-17	14.1871	6.93889e-17	19.0454	6.93889e-17	7.16463	3.0628e-08	8.07275e-06
SOX9	16.8593	0.0180192	60.7438	2.69868	60.7108	0.0221898	5.40395	3.11524e-08	8.07851e-06
FLT1	41.9838	1.09817	47.5804	2.66695	20.5044	0.0289361	4.68362	3.52459e-08	8.99498e-06
DCC	199.17	9.83293	114.462	4.05325	289.094	29.4329	3.78705	3.94367e-08	9.90725e-06
HSPB8	2263.65	617.559	2027.41	750.93	1553.47	426.362	1.70243	4.16461e-08	1.03013e-05
FRY	74.3679	8.77943	164.044	20.8637	173.095	16.5477	3.14307	4.6526e-08	1.1334e-05
RBP3	6715.73	28169.5	3601.15	10199.4	4052.11	19830.3	-2.01803	4.84941e-08	1.15883e-05
ZSCAN10	46.4923	0.0508977	55.6894	6.2	41.4062	3.32047	3.83083	4.90113e-08	1.15883e-05
MMP2	1852.09	581.802	1510.94	482.257	1594.23	614.954	1.562	5.29839e-08	1.2346e-05
MARCH4	510.239	127.926	1052.16	204.753	637.945	128.177	2.25367	5.5167e-08	1.26711e-05
C15orf59	1080.88	128.025	864.845	281.515	844.605	250.568	2.07836	5.82681e-08	1.31949e-05
KANK4	26.6575	1.10745	38.4765	3.56775	37.2177	0.0352039	4.2881	5.9139e-08	1.32061e-05
NPBWR1	32.3195	2.21282	112.36	6.17322	48.2486	2.26385	4.12232	6.18165e-08	1.36149e-05
GSN	427.124	116.956	581.266	92.2542	358.632	97.1979	2.15643	6.60928e-08	1.42904e-05
SEL1L3	4954.53	11841.1	5334.86	15162.5	3728.73	10955.3	-1.4372	6.66611e-08	1.42904e-05
HAP1	467.877	68.3286	356.472	95.8988	304.179	79.5179	2.20819	7.32643e-08	1.54993e-05
SERINC2	986.874	278.415	962.054	251.081	733.877	240.745	1.79976	7.48214e-08	1.56231e-05
HOXA11	63.2362	6.53751	132.635	14.0768	83.7834	2.34593	3.57768	7.67729e-08	1.58251e-05
L1TD1	89.8082	21.6816	157.971	22.4329	164.4	22.0912	2.6318	1.07646e-07	2.19081e-05
RGS4	444.544	57.3723	153.962	37.8088	354.55	55.1656	2.662	1.29719e-07	2.60702e-05
DNAJC22	30.0395	4.33075	51.6418	5.23229	57.1998	2.27351	3.50401	1.45761e-07	2.89327e-05
PHLDA1	8467.15	1675.66	2609.74	387.062	6198.15	639.463	2.67636	1.48296e-07	2.90769e-05
FOXD3	189.201	34.7172	203.546	45.831	169.376	36.475	2.25899	2.14158e-07	4.14848e-05
ATP6V0A4	59.7777	9.74241	69.8695	8.60057	57.8671	8.8478	2.76999	2.40581e-07	4.60483e-05
S1PR3	437.167	107.355	640.012	179.724	589.672	118.218	2.03812	2.44947e-07	4.63325e-05
HMGA2	22394.9	61711.1	14546.3	44448.9	14806.5	38685.7	-1.48496	2.59859e-07	4.85815e-05
GNG2	47.7706	0.071679	88.0968	10.6299	96.9934	4.45094	3.89629	2.87171e-07	5.26305e-05
SHISA3	220.142	35.7794	206.59	54.639	185.807	22.2592	2.4361	2.9053e-07	5.26305e-05
ASMT	387.888	658.989	68.9023	2349.16	206.574	2096.62	-2.94306	2.91337e-07	5.26305e-05
PARVA	462.597	44.6104	471.927	54.9776	761.085	164.023	2.68365	3.08774e-07	5.51607e-05
PCP4L1	45.268	2.19696	33.4253	5.30515	32.7748	1.17062	3.60599	3.16396e-07	5.59013e-05
FBN1	232.406	20.7651	270.386	66.7758	259.375	44.1732	2.52764	3.26116e-07	5.69922e-05
ABCC9	85.3635	6.58924	147.841	22.9011	137.536	2.38078	3.52277	3.8961e-07	6.73564e-05
PYGL	252.446	45.6582	460.758	96.8436	392.552	81.6674	2.29972	4.3849e-07	7.50004e-05
GALNTL6	298.334	22.8046	113.446	24.9811	126.881	31.9431	2.7507	4.48027e-07	7.58251e-05
FOXB1	26.8319	4.33205	142.72	3.40975	42.1078	4.41144	4.08347	4.79499e-07	8.03061e-05
OLFML2B	76.2968	8.49358	33.4479	0	97.1055	2.25773	4.25178	4.93066e-07	8.17269e-05
TJP2	1198.37	299.192	1616.25	525.607	1626.32	570.711	1.66969	5.25236e-07	8.61559e-05
SLC30A10	45.3515	0.0549302	51.6374	6.173	33.5736	4.39597	3.55507	5.30503e-07	8.61559e-05
ETV1	233.466	49.8799	232.921	66.5778	236.022	47.549	2.09466	6.00916e-07	9.66152e-05
HMX3	76.2266	11.8308	50.6461	5.94671	57.8765	6.6744	2.90232	6.54898e-07	0.000104252
BARX1	8.98852	6.93889e-17	23.2704	6.93889e-17	13.7764	6.93889e-17	6.96014	6.6337e-07	0.000104565
BARHL1	39.8805	0.0549302	56.694	6.173	34.4476	4.39597	3.56062	6.97084e-07	0.000108813
COL2A1	67.4136	6.53656	48.6195	5.95828	57.0433	10.949	2.86889	7.23742e-07	0.000111888
PCDH10	224.297	29.1105	78.0064	12.7691	139.146	17.7127	2.88257	7.3506e-07	0.000112555
HOXD9	227.675	23.9064	122.552	31.9608	127.808	33.0834	2.42046	8.26576e-07	0.000124665
FEZ1	81.9323	13.0422	121.501	16.4272	67.2597	15.4566	2.57999	8.2965e-07	0.000124665
NTSR1	557.617	159.265	470.911	149.243	568.928	158.993	1.77214	8.58353e-07	0.000127783
ANKRD6	571.166	94.4835	1181.8	285.879	1385.29	259.356	2.29356	8.66318e-07	0.000127786
GPR161	1911.9	480.104	1881.58	892.502	1878.69	658.09	1.48124	8.86277e-07	0.000129541
ANXA2	816.378	213.303	457.757	118.019	645.829	156.815	1.97553	9.06552e-07	0.000131311
HTRA3	7.88596	6.93889e-17	18.2181	6.93889e-17	16.4841	6.93889e-17	6.84858	9.16042e-07	0.000131501
MDGA2	459.029	120.108	341.284	70.6174	311.983	72.9671	2.07553	9.63236e-07	0.000137052
FLRT2	1493.6	333.782	961.065	295.785	1527.8	563.967	1.7386	1.00599e-06	0.000141879
CPVL	29.5756	6.93889e-17	10.1429	6.93889e-17	10.2026	6.93889e-17	7.07937	1.0717e-06	0.000148744
RNF182	336.464	100.715	472.918	121.053	423.651	46.6054	2.19731	1.07316e-06	0.000148744
HNF4G	192.298	17.4212	84.0785	25.9277	139.188	27.5457	2.54451	1.08877e-06	0.000149618
ZNF536	241.16	56.3307	220.769	45.6245	205.702	60.6766	2.03594	1.21819e-06	0.000165983
SYT6	190.571	45.6449	550.872	95.1552	395.995	70.6731	2.42477	1.23e-06	0.000166184
NPNT	223.536	64.9599	213.686	47.3399	269.843	59.6116	2.03911	1.29179e-06	0.000173078
FRMD3	171.79	57.5025	363.563	76.8491	649.803	77.2495	2.4836	1.36555e-06	0.000181169
GFRA3	92.9824	6.63062	106.329	25.3708	98.5444	11.1234	2.77293	1.37471e-06	0.000181169
SLC25A6	724.65	21111.4	588.382	624.285	649.275	5508.75	-3.79508	1.44642e-06	0.000187869
SAG	25.046	165.684	6.09172	67.8363	3.2266	180.909	-3.5769	1.44892e-06	0.000187869
BDNF	87.5939	13.1265	166.066	32.1506	147.038	22.0998	2.56369	1.5067e-06	0.000193116
FAT4	13.2864	6.93889e-17	8.11631	6.93889e-17	18.3107	6.93889e-17	6.74801	1.51341e-06	0.000193116
HLA-C	65.2173	6.54975	50.6425	6.83078	56.1729	12.043	2.74394	1.55377e-06	0.000196705
GLB1L3	66.2264	0.0558695	40.5194	2.51987	43.1342	8.62995	3.69451	1.58001e-06	0.000198465
CYP2S1	11.1151	6.93889e-17	18.2129	6.93889e-17	9.39358	6.93889e-17	6.71249	1.60704e-06	0.000200294
CSMD1	688.341	81.4542	739.279	81.6556	1296.32	307.472	2.53219	1.67596e-06	0.000207277
PTN	173.263	16.0756	44.5901	5.03241	76.7917	5.61365	3.44588	1.76571e-06	0.000216711
PAM	84.0847	14.1172	68.8741	18.1869	93.4573	14.3885	2.38875	2.00421e-06	0.000244119
DAB2	27.7919	2.21973	52.6399	7.0666	35.3867	2.27247	3.26859	2.05143e-06	0.0002472
MUC3A	37.6961	7.51637	60.7402	5.1739	34.4409	2.2977	3.11396	2.06026e-06	0.0002472
IKZF3	52.1761	6.60614	94.1689	16.5356	90.0012	13.233	2.68459	2.44188e-06	0.000290819
SCG2	6.78042	6.93889e-17	16.1943	6.93889e-17	15.6393	6.93889e-17	6.70844	2.52928e-06	0.000299013
SLC24A2	91.5745	4.2872	15.2268	0	77.1099	4.35555	4.39035	2.56686e-06	0.00030124
HMCN1	22.4704	2.27853	205.537	14.0762	165.312	6.66728	4.07584	2.61754e-06	0.000304962
IL13RA1	1027.79	297.978	796.998	301.119	872.317	340.033	1.5217	2.6671e-06	0.000308501
COBL	1813.46	4257.97	2184.37	4294.74	1679.76	4326.01	-1.18164	2.70074e-06	0.00031016
LRCH1	3684.37	8430.3	3591.01	7694.63	3298.27	7175.83	-1.13991	2.80682e-06	0.000320058
MN1	341.82	83.411	341.27	66.3251	229.791	88.28	1.93824	2.87435e-06	0.000325449
FGF19	28.8926	2.19053	53.6524	0	35.3769	6.46233	3.75848	3.02311e-06	0.000339899
COL14A1	52.047	4.40839	49.6298	5.07339	66.6842	13.0703	2.88406	3.08325e-06	0.000342609
ITGA8	129.633	22.8877	193.425	54.6463	251.817	34.2742	2.35707	3.08983e-06	0.000342609
FAM84A	930.433	300.081	681.555	292.565	865.46	233.066	1.58448	3.12755e-06	0.000344416
EPHB6	466.726	103.975	275.468	84.4825	323.272	94.9615	1.90933	3.21726e-06	0.000351885
HPGD	236.456	37.7897	107.365	21.4514	116.542	22.1636	2.49474	3.25065e-06	0.000353135
LMX1B	121.913	22.8846	245.055	31.8368	219.681	56.0698	2.40111	3.58996e-06	0.000387378
LEFTY2	420.612	174.419	854.681	166.536	504.788	155.724	1.84078	3.69025e-06	0.000395545
B3GNT5	19.8508	0.0123664	14.1845	1.79462	15.5244	0.0152236	4.4177	3.74388e-06	0.000398637
IL1RAP	46.6313	12.9404	87.0749	12.1536	70.9092	4.55089	2.7684	3.83043e-06	0.000405169
PPIC	64.379	4.48428	121.515	21.8027	134.182	16.522	2.88958	4.01015e-06	0.000418529
CYP1B1	158.247	28.2678	189.364	39.7025	144.287	47.3779	2.08857	4.0103e-06	0.000418529
PPP1R1B	1930.66	719.417	1890.69	634.146	1466.17	799.335	1.29628	4.03483e-06	0.000418529
SKOR1	1303.15	301.129	605.615	150.717	965.719	323.372	1.89072	4.22699e-06	0.000435651
GRAMD1B	1057.74	305.625	1010.67	353.738	1055.64	473.531	1.4633	5.52044e-06	0.000565335
STEAP1	26.2837	6.93889e-17	5.08646	6.93889e-17	13.7874	6.93889e-17	6.93577	5.5997e-06	0.000569823
ADCYAP1	16.4904	6.93889e-17	6.09339	6.93889e-17	13.8802	6.93889e-17	6.62696	5.79217e-06	0.000583097
BOC	279.82	63.869	185.338	34.2783	239.489	68.3465	2.08068	5.80269e-06	0.000583097
NHSL1	1336.72	2920.09	2228.92	6493.67	1903.81	5992.05	-1.49392	5.93648e-06	0.000592837
DMRT1	72.0384	6.62949	134.658	20.9076	69.8605	15.4439	2.67301	6.02846e-06	0.000598306
MAP6	2503.57	823.183	1300.32	395.866	1448.02	430.742	1.67049	6.50379e-06	0.000638531
DPP6	819.897	2628.33	973.189	1898.34	793.604	1742.43	-1.27703	6.51319e-06	0.000638531
CNTN5	112.725	22.5815	62.8062	5.81619	95.1291	13.2693	2.69236	6.60829e-06	0.000643928
SLIT3	929.136	252.158	501.3	121.505	527.236	95.1612	2.0612	6.86505e-06	0.000664917
TGFBI	99.8388	26.11	285.549	53.7754	212.722	30.9962	2.4269	7.10996e-06	0.000684514
SDK2	9294.09	19674.6	14896.7	37586.3	11957.8	36526.9	-1.37545	7.18138e-06	0.000687275
HOXB9	201.256	9.93868	155.96	30.2192	142.542	46.1095	2.52832	7.25304e-06	0.000690026
MDGA1	1063.34	357.542	843.593	216.311	1644.71	490.014	1.73949	7.31475e-06	0.000691803
VGF	208.116	19.6861	307.844	83.4579	243.77	26.6733	2.54564	7.36515e-06	0.000692497
TRPC5OS	641.515	147.241	246.116	98.25	536.121	106.056	2.01704	7.65403e-06	0.000715473
SLITRK5	46.5401	0.066875	52.6618	3.3785	60.5973	10.8042	3.44728	8.16497e-06	0.000758823
ESRRG	4596.07	9761.89	4268.5	9637.94	4682.53	9127.92	-1.07436	8.26804e-06	0.00076397
C8orf46	65.4645	3.36523	49.652	5.9135	187.389	18.4863	3.42357	8.31539e-06	0.00076397
SIX1	787.637	233.939	430.417	177.687	696.902	172.316	1.71294	8.40462e-06	0.000767781
DSCAM	149.704	5.64848	541.782	49.2389	742.236	79.1116	3.41422	8.76038e-06	0.000795759
BCAN	16.9064	8.61343	104.275	6.01363	86.6154	4.48224	3.41674	8.82967e-06	0.000797547
MAN1A1	50.1425	6.68615	352.389	40.0876	349.581	23.2013	3.42225	8.96583e-06	0.000805322
ALCAM	811.208	85.8454	1301.31	478.788	1607.46	191.155	2.29861	9.1349e-06	0.000815949
PMP22	493.299	126.71	363.561	96.5445	295.507	110.426	1.78711	9.40161e-06	0.000834592
ELL2	83.9224	12.9484	58.7415	13.0375	47.384	4.55542	2.61907	9.44743e-06	0.000834592
ANTXR2	1034.4	379.047	663.331	256.211	909.552	206.624	1.6305	9.70136e-06	0.000852341
MYOCD	28.7418	4.27101	32.3959	2.59187	18.8607	0.0474744	3.44821	9.80411e-06	0.000856687
TNR	230.477	42.4768	812.174	73.1366	1180.61	199.326	2.81712	1.01294e-05	0.000878962
VSTM2L	130.516	31.3934	128.608	31.9849	100.167	22.1808	2.06395	1.01684e-05	0.000878962
ROR2	1264.73	302.465	1444.1	670.713	1705.04	577.403	1.50869	1.05212e-05	0.000904594
PTPN3	329.856	75.9942	434.446	136.431	534.475	146.733	1.85322	1.08642e-05	0.00092912
LHX1	54.3606	11.9407	102.259	19.1965	69.1001	6.76129	2.55877	1.09615e-05	0.000932002
DTX3L	200.14	40.106	128.627	48.4193	161.655	35.4057	1.98003	1.10138e-05	0.000932002
GYG1	805.49	240.61	765.601	276.949	868.069	356.513	1.48039	1.18392e-05	0.000992862
DUSP15	124.001	33.5817	178.218	43.3388	127.002	20.035	2.14005	1.18565e-05	0.000992862
HRC	17.9854	6.49453	77.9529	6.93543	70.1944	4.4728	3.18603	1.2099e-05	0.00100792
NOL4	2775.66	7167.95	1047.15	3663.71	1527.58	5265.64	-1.5891	1.28149e-05	0.00106205
LMX1A	21.2401	4.31266	51.636	0	54.6353	6.50278	3.55199	1.29418e-05	0.00106707
MXRA5	1662.65	4076.97	599.545	2066.38	1091.92	4607.39	-1.68034	1.31031e-05	0.00107485
GMPR	2156.32	561.343	1791.46	692.862	1597.61	972.563	1.31623	1.32657e-05	0.00108267
USP46	15.5324	6.93889e-17	3.06481	6.93889e-17	32.4363	6.93889e-17	7.10005	1.3749e-05	0.00111335
GFI1	183.689	31.5067	192.411	23.0471	188.466	68.1295	2.20023	1.37823e-05	0.00111335
TRPC3	46.3509	0.0421316	32.4133	7.1903	31.0269	0.0519567	3.81032	1.38494e-05	0.00111335
GPR4	55.4523	2.28186	123.504	14.9611	42.0932	6.6751	3.18703	1.39465e-05	0.00111558
EPHX4	101.732	14.1259	93.1669	7.53973	76.8346	27.3551	2.46527	1.40865e-05	0.0011212
ST8SIA6	19.8808	2.14421	16.2079	1.73941	17.2669	0.0290958	3.62312	1.46576e-05	0.00116091
MRO	60.0243	4.50329	145.824	22.5674	202.667	25.2387	2.95496	1.47482e-05	0.00116236
PCDH17	58.7129	6.55752	37.4952	5.03175	105.001	15.2668	2.88983	1.49088e-05	0.00116649
GABRG3	32.1382	4.33011	51.6223	6.14838	23.1422	1.19244	3.14333	1.49457e-05	0.00116649
ANKRD34B	170.245	38.9563	111.408	33.6397	122.695	28.7795	1.99159	1.54308e-05	0.00119853
HLA-E	290.103	97.5985	659.235	178.976	478.099	86.2775	1.97422	1.5546e-05	0.00119967
ZNF385B	158.23	44.4062	165.067	30.9004	153.859	50.699	1.91974	1.55946e-05	0.00119967
HMCN2	61.1486	5.59273	163.041	29.5855	237.297	24.2175	2.94991	1.62512e-05	0.00124422
RFTN1	221.543	61.9162	493.171	112.241	555.287	131.241	2.0547	1.66013e-05	0.00125934
SPARC	633.91	177.437	367.631	35.8357	681.437	130.22	2.29184	1.66053e-05	0.00125934
DLL1	136.054	2.33978	130.636	30.5995	111.438	17.6632	2.89275	1.68757e-05	0.00127384
ITGA7	258.91	54.2059	142.818	41.2296	372.1	79.3178	2.14508	1.70638e-05	0.00128202
WNT6	205.545	36.8086	127.607	33.6459	96.6039	29.8663	2.09433	1.75997e-05	0.00131613
LOC100134391	86.1674	330.375	37.4956	189.605	80.5181	320.124	-2.03845	1.77914e-05	0.00131941
SLC6A1	24.4265	1.15023	38.4678	4.33877	26.7325	5.45791	2.98609	1.78564e-05	0.00131941
IFI44L	121.654	27.0183	65.8499	13.616	141.123	25.3416	2.31217	1.79017e-05	0.00131941
PARP9	181.509	63.8812	221.772	56.9421	191.033	49.7547	1.79851	1.79719e-05	0.00131941
ACOT11	3075.92	852.842	3460.37	1224.4	3632.1	1955.15	1.33441	1.82791e-05	0.00133587
PDZRN4	66.403	6.48726	13.2028	4.23829	122.484	6.60407	3.51418	1.86917e-05	0.00135984
CDH20	431.771	94.4771	1059.26	221.823	1035.06	296.752	2.0421	1.93607e-05	0.0013988
SYDE1	161.628	46.6268	246.064	61.3928	160.691	44.2349	1.89667	1.94012e-05	0.0013988
XKRX	13.4971	3.22756	57.6742	1.67888	21.4406	2.2226	3.63796	1.94943e-05	0.00139924
ANGPTL2	826.508	270.927	781.804	375.521	878.437	284.922	1.41597	2.00974e-05	0.00143612
CAV3	157.134	42.2605	121.54	37.8962	204.228	46.3356	1.93053	2.05161e-05	0.00145955
SKAP2	8.89697	6.93889e-17	16.1832	6.93889e-17	5.89856	6.93889e-17	6.39423	2.06864e-05	0.00146518
SGIP1	83.7185	399.806	12.1873	114.324	51.0257	701.778	-3.04469	2.17905e-05	0.00153661
SLC2A5	137.179	16.3474	80.0274	13.5949	175.75	40.5455	2.47316	2.23174e-05	0.0015641
CACNG4	1620.85	324.114	1258.79	411.46	1501.77	790.225	1.52185	2.23748e-05	0.0015641
TUBA8	304.219	79.1048	316.964	99.3933	212.507	61.9527	1.79095	2.27854e-05	0.00158591
CSDC2	1443.96	518.006	1797.52	701.557	1690.24	844.535	1.25648	2.30056e-05	0.00159433
KCNA4	311.079	54.3482	390.909	64.4873	629.728	174.007	2.18371	2.34672e-05	0.00161934
TMEFF2	571.828	160.231	411.157	127.715	311.036	87.3885	1.7842	2.40798e-05	0.00165185
SYNGR4	741.059	189.533	438.509	125.82	404.439	170.017	1.70598	2.41438e-05	0.00165185
ARL4D	2989.49	4907.03	2277.56	5252.5	2731.18	7401.97	-1.13461	2.51297e-05	0.00171057
PPP1R3G	8.97181	1.06188	25.2844	0	8.47563	0.00789278	4.95699	2.52149e-05	0.00171057
LHX3	8983.01	22421.9	10319.3	19224.1	5970.5	15734	-1.18299	2.63929e-05	0.00178166
RBM43	25.4575	2.2054	23.2972	5.27888	27.7017	2.2546	2.91031	2.65351e-05	0.00178166
LDB3	915.043	454.837	706.878	237.982	1232.23	247.45	1.60197	2.65952e-05	0.00178166
FAM228A	16.7313	4.28591	21.2747	1.66252	36.5628	2.23486	3.13993	2.6783e-05	0.00178679
UBE2QL1	535.706	170.251	1066.34	270.986	838.645	329.978	1.66164	2.71493e-05	0.00180375
PCDH1	52.9932	6.50936	33.4313	10.5307	40.5992	2.32705	2.68118	2.72955e-05	0.001806
STUM	161.583	36.9283	151.913	56.1887	205.03	50.7716	1.8461	2.75852e-05	0.00181768
LGALS3BP	1290.08	420.477	1309.41	576.49	1185.27	585.136	1.25795	2.93245e-05	0.00192102
MYOF	17.7074	2.15762	20.2479	0.807331	14.6115	2.19511	3.27876	2.94122e-05	0.00192102
NFAM1	170.568	40.2271	351.375	80.4341	225.573	67.3244	1.98871	2.95119e-05	0.00192102
BMPER	67.4631	6.57937	39.5169	6.77612	81.46	17.4622	2.5998	3.01026e-05	0.00195157
IGFBP5	30.91	3.25093	15.2104	1.64745	32.1061	4.37042	3.03958	3.0787e-05	0.00198792
HOPX	145.765	19.4556	63.8211	23.5017	81.15	5.712	2.56829	3.21201e-05	0.00206571
FRMD6	2211.75	972.981	2102.36	1192.65	2413.06	991.556	1.09111	3.26417e-05	0.00209089
CCNO	140.292	28.0691	85.0765	22.4608	74.1732	12.296	2.24552	3.31424e-05	0.00211454
HLA-DMB	7.77627	6.93889e-17	10.1222	6.93889e-17	7.7392	6.93889e-17	6.12463	3.38741e-05	0.00215268
RUBCNL	36.71	0.0819725	89.0901	6.91722	60.4911	11.9534	3.26413	3.44994e-05	0.00218378
GPR68	23.1976	4.2561	19.2455	1.697	19.8525	0.0417699	3.28904	3.48051e-05	0.0021945
DRD2	4265.29	1488.79	4843.7	2557.88	4350.48	2121.03	1.12561	3.84919e-05	0.00241747
ELF3	386.175	111.682	427.353	150.203	396.814	151.221	1.54969	3.87068e-05	0.00242151
EDARADD	95.3599	30.4006	206.567	28.3388	163.431	50.6142	2.08664	3.88875e-05	0.00242339
PLEKHH2	164.994	53.1467	205.581	54.2802	275.133	76.0683	1.81398	3.92668e-05	0.00243757
ARHGEF3	341.996	133.265	483.044	170.207	426.238	89.6045	1.66876	4.01799e-05	0.00248467
ABAT	187.088	65.0373	227.856	63.7944	260.342	78.3328	1.70368	4.0753e-05	0.00250722
WNT1	6.70758	6.93889e-17	13.1501	6.93889e-17	6.83019	6.93889e-17	6.18193	4.08565e-05	0.00250722
BMF	1308.91	665.128	1562.57	498.706	1051.16	438.451	1.29148	4.21428e-05	0.00257632
MYBPC1	19.6469	6.93889e-17	6.09003	6.93889e-17	5.89521	6.93889e-17	6.42848	4.23032e-05	0.00257633
STC1	2929.6	1063.75	1316.53	424.244	2305.84	755.231	1.54647	4.247e-05	0.00257673
SYPL2	140.572	40.111	198.469	35.2729	122.617	50.6999	1.87021	4.26758e-05	0.00257948
DLGAP2	81.0137	12.0899	197.456	28.4637	180.817	45.0176	2.41836	4.31053e-05	0.00259568
RTN1	578.799	228.679	954.95	335.864	721.874	236.358	1.49291	4.33968e-05	0.00260349
TMEM45A	71.9565	9.86865	74.9415	23.4591	82.1743	18.7526	2.12627	4.39202e-05	0.00262509
MOB3B	61.0113	5.55639	78.9968	11.1149	120.441	26.2082	2.59087	4.42198e-05	0.00263321
CADPS	7888.86	14726.4	10157.3	22855.4	8255.72	18270.1	-1.08645	4.45952e-05	0.00264576
GPR158	87.2967	22.595	51.6646	10.2279	75.2426	10.0351	2.31287	4.52168e-05	0.00267278
ALK	1274.87	231.035	3371.23	832.027	3060.72	961.449	1.92831	4.65904e-05	0.00274388
MYBPC2	171.748	91.01	389.873	78.4301	405.671	99.3228	1.84679	4.71886e-05	0.00276897
CTNNA2	670.685	80.4168	602.579	181.094	1732.33	377.148	2.2336	4.75574e-05	0.0027768
POU6F2	6.69873	6.93889e-17	10.1221	6.93889e-17	8.63966	6.93889e-17	6.11521	4.777e-05	0.0027768
NOD2	6.69873	6.93889e-17	10.1221	6.93889e-17	8.63966	6.93889e-17	6.11521	4.78401e-05	0.0027768
GNB3	28507.7	70108.9	12973.6	32005.4	14142.4	50864.2	-1.45956	4.86139e-05	0.00281156
NTN4	945.642	208.933	424.339	177.018	448.514	65.4196	2.00917	5.02766e-05	0.00288978
ASB15	18.8716	2.18875	16.2158	3.48776	30.4576	2.23384	2.98473	5.03258e-05	0.00288978
AK5	245.426	49.8421	118.508	42.1815	181.547	56.2517	1.87718	5.30248e-05	0.00303393
SEMA6A	2742.72	967.572	1848.18	957.75	2422.54	1277.37	1.13087	5.35397e-05	0.00305252
FIBCD1	250.858	50.7212	134.701	13.5044	113.032	34.2155	2.33703	5.43604e-05	0.00308836
NEBL	11.3513	0.033223	28.3764	5.3988	95.8587	0.0409491	4.50923	5.47097e-05	0.00309227
TSLP	22.3865	5.48542	77.9515	10.4322	63.2048	8.82637	2.70482	5.48139e-05	0.00309227
SNX7	52.9352	8.62312	36.461	6.90151	26.6171	4.48987	2.51161	5.60081e-05	0.00314859
LPAR3	49.9945	0.0995113	115.423	18.5445	87.3346	6.68824	3.3011	5.64586e-05	0.00316286
SCN1B	961.464	300.208	854.719	358.938	948.444	454.779	1.31126	5.69042e-05	0.00317271
SLC1A1	502.29	165.797	425.339	175.164	496.286	182.166	1.444	5.70291e-05	0.00317271
MEIS1	1057.58	2317.4	694.719	1598	732.193	1764.46	-1.19295	5.95172e-05	0.00329971
LBH	609.39	149.271	347.368	107.073	337.88	31.2138	2.1688	5.99544e-05	0.00331253
PRPH	488.148	171.281	1197.98	345.638	664.731	129.398	1.86187	6.05997e-05	0.00333672
RP1	80.5354	382.163	42.5473	141.234	43.0819	185.619	-2.09097	6.32636e-05	0.00347151
ROBO1	7607.74	11884.5	6965.3	15944.2	7414.55	16316.9	-1.00558	6.50881e-05	0.00355948
HRH2	44.2879	9.75486	38.4929	12.1693	56.3224	6.70806	2.26204	6.5996e-05	0.00359414
FLRT3	39.7208	4.28463	11.1688	3.48792	43.4446	0.0528996	3.51392	6.61691e-05	0.00359414
CNKSR3	51.0503	4.4743	84.0447	12.9273	83.0836	21.8651	2.46156	6.6574e-05	0.00360396
PLXNC1	720.13	226.388	442.563	150.827	554.154	222.979	1.51622	6.72318e-05	0.00362736
ZCCHC12	102.615	8.75455	53.6856	14.7022	45.613	16.4942	2.32599	6.77299e-05	0.00364201
FHOD3	6718.31	13957.1	10069.2	19330.3	7686.83	17996.3	-1.06722	6.82026e-05	0.00365521
PCDH18	62.0587	6.60579	62.7982	24.6135	101.384	4.57997	2.64602	6.96622e-05	0.00372103
DKK3	112.944	15.2701	120.517	7.46741	164.433	45.9353	2.52729	7.03853e-05	0.00374178
CLMP	109.718	13.1918	206.572	38.0144	174.68	52.7609	2.23478	7.05163e-05	0.00374178
FAM134B	98.6369	40.0394	206.557	40.6487	116.588	23.3305	2.01504	7.25341e-05	0.0038362
NUAK1	779.135	298.099	1522.06	600.856	1415.4	440.567	1.47172	7.31267e-05	0.00384916
SYNDIG1L	26.5565	2.2063	14.1992	3.44552	37.4118	4.38409	2.91505	7.3258e-05	0.00384916
CARD11	17.8346	4.31134	34.416	1.6337	25.9222	4.3856	2.88947	7.434e-05	0.00388831
SHISA2	108.254	23.595	37.5003	6.72632	97.828	6.75425	2.70291	7.44868e-05	0.00388831
GAB3	163.815	61.7327	208.606	61.3023	173.734	48.6623	1.66686	7.84762e-05	0.00407617
CHRM3	670.551	172.419	755.468	245.011	772.956	367.443	1.48607	7.87033e-05	0.00407617
INHA	59.7406	0.0900984	60.7597	7.77206	53.5431	14.1316	2.95616	7.88462e-05	0.00407617
RASGRP4	12.2395	2.14421	16.2009	1.73941	16.459	0.0290958	3.37694	8.00831e-05	0.00412152
COL1A1	237.972	84.4875	408.082	95.9231	190.84	56.4582	1.81864	8.03519e-05	0.00412152
IGFBP4	2251.51	935.009	2299.82	1099.52	1556.91	673.672	1.1729	8.04925e-05	0.00412152
NDFIP2	42.1892	6.60397	79.9815	12.9644	55.2789	16.4553	2.28785	8.53455e-05	0.00435614
MPZ	24.1695	0.023639	11.1531	1.73932	13.7529	2.17852	3.50249	8.64307e-05	0.00439757
NPY1R	146.827	23.7898	71.9161	22.4798	60.2852	14.4633	2.19227	8.7518e-05	0.00443885
OTOG	8.82028	6.93889e-17	6.08253	6.93889e-17	7.77914	6.93889e-17	5.95052	8.97098e-05	0.00453269
PRMT8	69.6712	12.9677	44.5772	3.21983	78.8165	17.4954	2.5106	8.99321e-05	0.00453269
NR2F1	3565.73	975.057	1759.07	430.241	2116.35	1211.01	1.50811	9.26523e-05	0.0046552
CASZ1	3947.85	8046.92	6257.41	12901.6	4963.47	11618.8	-1.10231	9.52623e-05	0.00477142
C1QTNF2	93.9117	13.0845	75.9516	22.544	53.4143	18.7679	2.02752	9.63474e-05	0.00481079
ARL17B	201.052	20.5973	30.4208	18.0419	158.365	24.2383	2.62504	9.71426e-05	0.00483548
STARD13	249.859	74.4862	127.62	31.7508	183.264	26.6771	2.07382	9.79673e-05	0.00485726
DENND2C	21.075	5.37026	21.2725	3.42709	28.6315	2.26541	2.64215	9.81845e-05	0.00485726
TSPAN7	185.942	45.61	172.17	57.7633	259.557	81.5464	1.73844	9.8753e-05	0.0048704
ENOX1	937.309	391.251	1408.65	569.563	1587.5	646.908	1.29068	9.93175e-05	0.00488326
ARHGAP31	37.8325	17.1826	105.285	3.23131	60.4373	11.0312	2.68273	0.000100517	0.00492715
MSX1	574.396	142.102	1202.03	371.51	598.094	190.024	1.75374	0.000101219	0.00494652
ANXA2R	13.2758	2.12995	14.1748	0.842189	11.1758	0.0224488	3.52399	0.000105806	0.00515498
PLSCR1	6.7231	6.93889e-17	4.06781	6.93889e-17	17.6063	6.93889e-17	6.26443	0.000108844	0.00528701
ASB2	12.0628	6.93889e-17	10.1215	6.93889e-17	3.27768	6.93889e-17	6.11597	0.000110142	0.00533391
SLC6A12	11.0029	6.93889e-17	12.1405	6.93889e-17	3.27082	6.93889e-17	6.16787	0.000112398	0.00540062
INPP4B	24.531	0.0663776	34.4429	5.19146	67.8179	8.68459	3.14047	0.000112454	0.00540062
KCNJ6	45.2156	6.44376	12.1819	3.39387	44.2665	3.35612	2.91291	0.000112527	0.00540062
PCYT1B	155.806	40.9738	70.9124	17.0743	116.72	19.972	2.13359	0.000115502	0.00552692
GPR37	108.698	11.0493	346.302	70.4041	217.839	36.4804	2.51029	0.000116202	0.00554391
GATA6	377.393	98.745	550.89	198.689	428.776	160.081	1.56716	0.00011972	0.00569486
TSHZ3	316.557	55.458	474.939	171.219	392.499	117.036	1.78261	0.000121755	0.00577456
GFI1B	58.5126	6.56273	35.4579	14.8957	44.0562	5.61993	2.32775	0.000122456	0.00577819
HS3ST2	127.887	16.0716	28.3878	7.7164	55.184	2.35776	2.99646	0.00012255	0.00577819
PREX2	8.9942	0.023639	17.2131	1.73932	20.8903	2.17852	3.4428	0.000124179	0.00583785
FAM49A	189.308	30.5246	223.808	90.0309	281.136	68.423	1.8744	0.000124926	0.00585588
CDH2	1369.76	404.236	1105.87	363.921	1605.64	805.694	1.37496	0.000125522	0.0058667
GREM2	58.9538	1.25707	247.065	24.2859	203.309	31.7685	3.14145	0.000127473	0.00590788
CHST11	1323.28	543.892	983.343	370.824	1625.57	689.918	1.29346	0.000127493	0.00590788
FRZB	36.1063	2.11356	6.10084	0	11.9459	0.0154119	4.49684	0.000127506	0.00590788
PTGS2	37.9129	4.49414	121.512	19.957	149.024	23.0339	2.68853	0.000128541	0.00593876
CYR61	185.638	47.5281	101.284	27.4962	104.466	26.5977	1.94184	0.000129553	0.00596833
PTH1R	71.6306	11.7946	28.3764	6.88614	37.0537	2.33438	2.68214	0.000130951	0.00601549
NGFR	66.7072	15.3464	365.523	38.8871	174.534	50.5892	2.52868	0.000131528	0.00602479
CACNG7	3593.51	875.575	2610.73	1739.92	2445.74	1226.73	1.17032	0.000133589	0.00610184
KLHDC8A	1258.74	339.919	408.147	110.125	702.802	187.775	1.89305	0.000134458	0.00612413
GPR85	10.0854	0.0233618	24.2827	3.60063	13.7586	0.028778	3.52845	0.000137426	0.00624162
PLAT	489.928	157.894	245.093	50.6065	340.592	79.593	1.89964	0.000139008	0.0062957
CACNA1A	6.69549	6.93889e-17	4.06537	6.93889e-17	14.0648	6.93889e-17	6.07582	0.000139663	0.00630757
ANKRD18A	233.639	73.8124	367.604	134.771	429.873	120.307	1.64713	0.000143216	0.00644992
APOL3	18.5688	6.93889e-17	2.04641	6.93889e-17	10.367	6.93889e-17	6.39867	0.000144757	0.00650112
DUSP10	395.913	124.388	258.247	85.4319	246.262	41.0937	1.84145	0.000146562	0.00656388
POU4F3	28.7156	2.22751	24.3073	5.21116	22.4114	5.48638	2.50634	0.00015068	0.00672952
EPHA5	4.54581	6.93889e-17	17.1845	6.93889e-17	5.04251	6.93889e-17	6.18737	0.000151975	0.00676856
TBC1D23	4571.83	9694.78	5899.94	13647.3	5586.01	8964.58	-1.00855	0.000153684	0.0068258
SLC35D3	69.5844	18.3237	47.6061	9.36482	50.0701	12.1785	2.06132	0.000168943	0.00748222
PLCE1	2074.6	836.526	2068.94	922.352	2662.14	1414.2	1.10102	0.000169395	0.00748222
CREB3L1	52.1711	19.5241	99.2267	24.2435	81.2902	17.7252	1.91257	0.000171728	0.00756451
MSRB3	576.574	115.057	718.001	357.645	891.535	236.294	1.62355	0.000173713	0.00763103
GOLGA7B	301.205	153.935	746.333	236.625	664.97	173.401	1.60161	0.000176898	0.00773659
TBX15	104.99	15.2709	84.0553	23.2999	66.4176	29.6965	1.89756	0.000179417	0.00781754
TMEM178A	359.258	92.8826	199.511	30.8	138.915	39.8802	2.09028	0.000180508	0.00782838
PRR15	2.37001	6.93889e-17	15.1685	6.93889e-17	9.51498	6.93889e-17	6.20116	0.000180802	0.00782838
TMEM163	98.3742	20.6181	57.7423	21.5398	90.8399	25.3536	1.86576	0.00018146	0.00782838
ACSS1	464.816	91.2149	712.919	273.051	549.821	186.599	1.64773	0.000181614	0.00782838
SIX6	214.608	48.728	244.044	71.1457	137.244	13.5197	2.15622	0.000190707	0.00817651
CPAMD8	4.7375	2.25922	132.621	9.64193	106.547	6.62203	3.69577	0.000203492	0.00868586
SUSD5	384.976	144.046	287.617	132.912	364.879	103.893	1.44465	0.000203951	0.00868586
SYT13	321.014	117.116	386.857	174.409	583.854	163.378	1.50486	0.000204208	0.00868586
LUM	26.2492	0.0123664	6.09641	1.79462	10.2532	0.0152236	4.22049	0.000208038	0.00882541
CAMK2N1	1963.72	825.459	1387.4	653.23	1156.61	450.659	1.22391	0.000211085	0.00892098
BDKRB2	119.42	37.8214	82.0423	18.7885	110.698	30.8977	1.83265	0.0002114	0.00892098
PDGFRL	81.705	0.0937757	32.4326	13.1677	69.2427	9.88334	2.96318	0.000213573	0.00898908
ACOT6	4.57021	0.00637213	17.193	0.888825	9.46457	0.00784162	4.54205	0.000215532	0.00902676
PTGER4	55.5626	15.2894	105.322	33.8442	159.434	25.3967	2.09749	0.000215591	0.00902676
PLA2G4A	217.166	46.8211	769.614	202.403	615.68	121.474	2.11117	0.000218086	0.0091075
FBLIM1	532.239	197.247	667.353	286.695	516.93	186.698	1.35464	0.000222876	0.00925636
MAN1C1	1178.23	546.987	835.483	307.872	939.742	373.256	1.26604	0.000223291	0.00925636
PLEKHG4B	213.45	61.7712	166.089	67.3429	168.524	59.6579	1.53521	0.000223378	0.00925636
F7	4.52321	6.93889e-17	5.07361	6.93889e-17	13.2003	6.93889e-17	5.95507	0.000224474	0.00927788
LIPC	48.708	6.59651	57.7159	18.368	44.8785	8.90302	2.14193	0.000225802	0.00928502
PLA2G12B	195.009	101.886	403.054	67.04	633.29	164.25	1.88501	0.000230172	0.0094406
COLEC12	582.152	144.299	1044.07	428.44	848.153	255.107	1.57875	0.000232794	0.00949086
SYT17	266.882	10.0066	527.604	118.533	589.843	116.814	2.49454	0.000232974	0.00949086
NEK10	67.3953	11.8737	28.3825	3.24344	71.9393	14.2276	2.50339	0.000233169	0.00949086
TAGLN3	137.174	20.705	93.1864	20.5078	159.235	54.8759	2.0158	0.000239085	0.00968265
ADRA1A	82.0972	8.86574	185.302	43.4027	157.421	37.441	2.2386	0.000240445	0.00971324
IFI6	202.165	35.7727	97.236	34.4649	95.7732	40.8147	1.8278	0.000243219	0.00980069
GLIS1	51.0019	1.21961	68.8591	10.3414	70.9598	19.6121	2.59519	0.000244942	0.00984545
LIFR	1094.37	671.717	1276	641.149	1669.66	581.933	1.09233	0.000248446	0.0099614
ARHGEF6	34.3947	2.26206	35.4544	3.31721	57.2733	14.0848	2.66948	0.000254492	0.0101784
KCNG2	397.286	85.778	506.339	173.518	456.487	208.496	1.53884	0.000260473	0.0103719
CHST13	6.76297	0.0123664	18.2083	1.79462	10.3155	0.0152236	3.94014	0.00026062	0.0103719
EPHB3	790.045	385.696	1067.36	422.93	738.223	300.437	1.22609	0.000261829	0.0103943
GRM4	1331.07	492.006	1490.68	664.443	1392.8	818.027	1.09379	0.000263802	0.0104468
SLC41A2	82.0284	28.2332	126.58	44.1847	132.386	28.7799	1.74762	0.000270151	0.010672
C2CD4B	37.4524	2.2063	35.4285	3.44552	8.3298	4.38409	2.97177	0.000271115	0.0106838
SMARCD3	764.457	224.366	630.912	312.461	603.388	295.879	1.26244	0.000279391	0.010983
ESRRB	499.268	98.8453	1342.81	374.757	1137.88	369.707	1.8206	0.000282256	0.0110686
LGI3	174.979	65.0944	329.101	84.5804	231.653	94.8776	1.58761	0.000283303	0.0110826
CHST4	8.90184	2.11356	12.1478	0	10.3592	0.0154119	3.72107	0.000289375	0.0112653
GPR20	11.1203	0.0233618	16.1949	3.60063	12.0594	0.028778	3.23601	0.000293527	0.0113763
S100A3	8.90184	0.0125307	12.1478	0	10.3592	2.14054	3.71727	0.000293641	0.0113763
SDCBP	338.566	145.121	303.815	135.524	359.708	96.1895	1.40982	0.000299622	0.0115801
FAM107A	86.3349	19.5504	64.8305	13.605	120.4	35.1106	1.98797	0.000303752	0.0117116
APLN	22.0747	2.16985	12.1682	0	22.5624	4.3185	3.1133	0.000308199	0.0118546
NDST3	8.93742	2.11356	7.10386	0	20.1583	0.0154119	3.91585	0.000315916	0.0121224
SPP2	14.331	2.12995	14.1719	0.842189	7.63677	0.0224488	3.42867	0.000322325	0.0123389
RASEF	370.67	159.234	383.81	112.007	376.941	166.653	1.36958	0.00032549	0.0124305
GABBR2	1627.6	551.625	1718.54	811.991	1910.76	1086.28	1.10147	0.000329771	0.0125641
CCDC136	33.4788	15.2366	102.273	18.9602	128.275	24.2067	2.1692	0.000332575	0.012641
SLC2A3	1016.88	374.998	1006.63	551.455	1432.77	606.068	1.17317	0.000334498	0.0126543
LOC100129940	12.145	43.3629	10.1303	30.8652	10.3459	62.7571	-2.05774	0.00033695	0.0127171
CYP26B1	992.523	389.066	1211.17	525.542	1073.77	591.719	1.12132	0.000338427	0.0127429
ERICH3	8.83762	6.93889e-17	2.04342	6.93889e-17	13.1765	6.93889e-17	6.03053	0.000340465	0.0127897
GNGT2	599.792	1372.8	772.681	1227.76	814.504	2110.9	-1.10674	0.000345875	0.0129627
CCDC141	7461.39	15924.4	2767.72	8284.65	4632.3	11656.4	-1.27101	0.000347875	0.0130073
MAL	13.2014	0.0125307	8.10931	0	9.47223	2.14054	3.68763	0.000350516	0.0130756
RHBDF1	177.151	60.7525	286.573	102.079	207.433	59.7286	1.58974	0.000355414	0.0132276
CABP1	33.2083	5.47998	32.4093	9.54603	35.4665	8.81686	2.064	0.000361615	0.0134273
MYO3B	135.174	63.9617	222.788	73.3759	257.824	70.6639	1.56436	0.000367378	0.0136099
AMHR2	53.3453	22.7805	141.751	36.5147	108.108	13.4189	2.05383	0.000369303	0.0136498
LGI2	1797.78	706.385	1264.86	765.522	1189.52	510.246	1.10056	0.000371916	0.0137148
PAPSS2	36.5015	4.41742	30.3888	8.6434	38.0818	10.9584	2.10953	0.000378309	0.0139187
RNF144B	159.38	68.2153	148.876	56.8991	212.841	57.4511	1.5119	0.000387649	0.0141973
SLC44A1	3943.46	8543.12	5677.15	13260.6	6844.98	11380.3	-1.01098	0.000403747	0.0147198
NPAS1	884.102	417.177	1077.5	411.523	1006.36	548.648	1.10768	0.000407022	0.0148056
FAM65B	26.4441	4.31003	12.1702	3.44567	22.521	2.25563	2.56499	0.000416792	0.0151268
UBE2L6	814.316	373.782	757.498	340.798	793.669	370.984	1.12357	0.000422279	0.0152915
CRABP1	130.662	29.3627	248.07	65.079	96.5633	29.9426	1.93055	0.000424409	0.015334
WNT3A	28.964	9.78515	77.9438	9.42308	44.0042	14.2781	2.16107	0.000433903	0.0156419
PRDM8	2604.35	1034.68	1558.55	1172.85	1971.18	743.228	1.05536	0.000434962	0.015645
DOC2B	130.905	14.3391	665.311	72.4136	638.305	151.859	2.58443	0.000441466	0.0158435
PPP2R2C	533.382	221.091	678.498	215.605	634.606	329.973	1.26819	0.00044314	0.0158682
PROX1	443.653	841.911	384.83	1370.63	435.757	714.533	-1.21124	0.000450212	0.0160856
TAP2	20.1478	8.68741	61.7507	12.186	49.3474	6.7009	2.23386	0.00045222	0.0161101
FGD5	44.2829	15.0583	62.7657	10.3563	30.9245	4.55194	2.18724	0.000453398	0.0161101
MRVI1	73.1913	33.5709	95.2008	25.7754	149.862	35.2882	1.74726	0.000453905	0.0161101
HLX	5507.39	13319.7	2735.3	7196.59	2104.08	5888.54	-1.35165	0.000455146	0.0161169
T	24.0953	3.16667	9.12814	0	9.36531	0.0225803	3.63772	0.000456102	0.0161169
IL32	46.7272	7.73431	123.533	11.027	125.546	37.1432	2.39273	0.000462718	0.0163149
DACT1	10.2214	2.21193	42.5225	8.01704	52.1635	0.0671787	3.29144	0.00046541	0.0163694
TRPC5	64.2681	4.50082	85.061	18.1401	83.036	28.4624	2.17494	0.000466301	0.0163694
OPN1MW	8.02651	0.0343066	66.7938	0	39.7813	6.41511	4.09035	0.00047332	0.0165796
RRAD	302.013	114.828	267.355	118.272	267.11	92.8319	1.35824	0.000480735	0.0168027
RASSF5	196.764	66.9974	129.634	37.8497	120.898	33.2558	1.69296	0.00048285	0.0168401
ADAMTS10	298.612	100.601	153.954	35.9303	281.953	81.6495	1.7504	0.000483942	0.0168416
CYBRD1	653.707	230.697	381.802	195.01	451.228	158.001	1.34805	0.000486847	0.0168793
PARD3B	24.6833	14.2073	192.383	31.2298	187.892	25.3757	2.51025	0.00048796	0.0168793
PALLD	55.3271	18.3478	37.4884	10.2275	71.9543	14.3599	1.93372	0.00049025	0.0169147
HOXD8	47.5672	10.8223	56.6978	4.1196	33.5494	15.3106	2.17948	0.000492115	0.0169427
HAPLN3	18.9511	8.58102	33.4109	3.35212	32.9302	4.45666	2.35967	0.000495335	0.0170171
TTBK1	121.776	35.8315	185.299	54.4963	104.44	43.0853	1.62123	0.000498836	0.0171008
PLEKHA2	471.434	213.493	550.907	242.482	651.139	258.328	1.228	0.00050283	0.0171879
FNDC1	579.512	188.294	248.136	64.3985	396.806	123.679	1.70137	0.000503516	0.0171879
NRG1	1375.51	669.721	2583.37	1341.25	2784.96	955.106	1.18476	0.00050929	0.0173158
SYT2	566.652	277.446	989.382	376.319	790.213	347.787	1.22769	0.000509416	0.0173158
PHF24	41.9352	6.48964	20.2742	1.56085	38.1122	9.80154	2.47548	0.000514588	0.0174547
SIX2	555.446	172.381	661.277	310.054	487.502	203.231	1.31225	0.000533518	0.0179453
SOX13	1762.4	701.013	1404.61	709.295	1176.53	753.003	1.00536	0.000533963	0.0179453
GRIK2	19.7944	0.0233618	6.09688	3.60063	17.3715	0.028778	3.38248	0.000534063	0.0179453
GREM1	109.788	9.97389	329.084	79.1216	190.127	35.4097	2.33601	0.00053463	0.0179453
OIT3	195.989	118.906	185.343	36.7983	412.832	63.0108	1.85875	0.000540036	0.0180889
FAM151A	121.919	38.0527	244.044	42.1038	231.815	93.5314	1.78124	0.000547083	0.018261
DNER	14.1392	6.93889e-17	4.06219	6.93889e-17	3.30958	6.93889e-17	5.88121	0.0005475	0.018261
NR2E1	40.8349	2.26043	38.474	6.91744	19.6628	9.82529	2.3563	0.000569053	0.0189034
RIMKLB	135.094	52.0464	151.911	46.4698	211.147	72.7408	1.53964	0.000572337	0.018935
PPM1H	115.043	38.9787	88.1171	41.5065	121.982	26.6159	1.59773	0.00057236	0.018935
FOXA1	699.077	269.639	362.566	178.519	541.219	167.936	1.37901	0.000582876	0.0192433
EGF	36.5894	6.54433	22.3046	5.05156	69.563	13.1006	2.36243	0.000586143	0.0192944
IL12RB2	69.7478	17.3985	79.9993	14.5024	74.3384	32.9155	1.78611	0.000586825	0.0192944
MYRIP	70.8537	5.57958	69.8817	16.3531	86.5428	30.6346	2.10294	0.000590758	0.0193473
NMU	54.1062	17.1048	44.5584	3.27245	32.6955	4.52163	2.38433	0.000590839	0.0193473
ZCCHC18	176.724	33.6088	82.047	36.2511	88.0156	35.3378	1.71703	0.000593572	0.0193973
IMPG1	1.07786	17.1722	0.00100617	2.35961	0	11.0224	-4.49329	0.000595177	0.0194103
BMP6	19.8836	0.0429537	20.249	3.48761	13.7162	4.35258	2.70156	0.000608469	0.0198036
NCCRP1	137.052	45.3496	108.359	31.0466	78.4848	17.8425	1.77644	0.000620273	0.0200815
CHRD	310.112	17.6061	877.997	212.598	1174.47	215.055	2.40672	0.000620755	0.0200815
PRDM14	8.75928	6.93889e-17	4.05902	6.93889e-17	5.14107	6.93889e-17	5.61991	0.000628844	0.0202363
FBXL7	28.6881	2.21372	9.14026	4.33886	33.0611	4.39747	2.65096	0.000630258	0.0202363
TRIM7	141.805	28.3624	300.74	86.5686	189.257	68.4062	1.78253	0.000630574	0.0202363
SLC37A1	250.111	81.348	301.776	141.799	271.455	81.815	1.43058	0.000635095	0.0203373
LDLRAP1	303.165	119.196	266.347	114.716	334.66	131.358	1.30714	0.000636251	0.0203373
RASSF4	222.419	66.1919	243.043	109.77	225.626	83.9397	1.4086	0.000646327	0.0206183
TMEM229B	244.652	131.079	316.973	113.836	381.427	126.971	1.34223	0.000649416	0.0206759
MXRA8	1570.3	526.79	4662.41	1694.25	3658.93	1327.11	1.47899	0.000655083	0.0208151
METTL24	0.149586	6.93889e-17	21.2363	6.93889e-17	13.889	6.93889e-17	6.57785	0.000657311	0.0208447
SERPING1	368.73	64.1847	1087.61	349.954	980.573	239.55	1.89789	0.000667665	0.0211313
PDLIM3	1163.57	361.674	568.136	223.398	438.052	174.626	1.51348	0.000695959	0.0219416
CBR3	485.63	211.131	451.656	159.628	316.248	108.379	1.38649	0.000695996	0.0219416
P2RX3	86.4336	15.3312	96.2164	35.439	156.76	43.9963	1.83598	0.000697833	0.0219565
RFTN2	20.7857	0.0125307	4.07154	0	11.2035	2.14054	3.90829	0.000715452	0.0224231
IP6K3	92.9718	25.0004	112.4	42.4652	86.3701	28.7614	1.59438	0.000722231	0.0225476
LBX1	132.732	32.532	177.191	42.408	57.5884	28.7885	1.8207	0.000728516	0.0226998
ADAMTS9	4.53407	6.93889e-17	2.04369	6.93889e-17	17.7001	6.93889e-17	6.03453	0.000745779	0.0231927
MYZAP	33.1066	0.0653957	25.3218	8.85008	23.2555	4.43102	2.56833	0.000750148	0.0232836
C14orf37	88.5106	31.4088	82.0324	29.3184	89.0593	28.7316	1.53329	0.000754373	0.0233337
ZNF804A	1.34742	2.14493	47.5531	0	29.4497	2.17935	4.10465	0.000755868	0.0233337
TTN	2267.82	4204.82	630.944	2434.03	1505.22	4558.85	-1.34625	0.000756117	0.0233337
TRIM38	51.7619	8.64109	31.3988	8.67666	19.6507	4.50399	2.21479	0.000758781	0.023371
BHLHE41	13.182	2.11356	10.1264	0	5.9141	0.0154119	3.61611	0.000761051	0.0233921
FOXO1	1149.75	578.681	1840.05	1004.67	1867.58	727.666	1.0713	0.000762376	0.0233921
POMC	38.343	2.16819	8.12547	3.53839	13.6775	0.0413562	3.28898	0.000764363	0.0234084
ONECUT1	29.9651	5.48832	42.5256	14.9386	38.0486	4.52667	2.12405	0.000767821	0.0234347
LY6D	9.82592	6.93889e-17	4.05911	6.93889e-17	4.23866	6.93889e-17	5.63352	0.000768135	0.0234347
SCN2A	16.7911	8.61249	48.5807	6.91808	30.2185	3.40511	2.3115	0.000785991	0.023934
PMEL	86.3851	30.3362	116.45	15.2766	99.4048	43.9571	1.75264	0.000799142	0.0242885
NCALD	2.3338	6.93889e-17	12.129	6.93889e-17	5.11681	6.93889e-17	5.74358	0.000808193	0.0245172
MGAT4A	437.109	219.935	460.78	224.383	574.194	197.691	1.19677	0.00081261	0.0246048
UNC5B	1131.08	324.208	3445.16	1087.44	3716.19	1278.33	1.62404	0.000823323	0.0248823
NLRC5	23.4363	6.57466	39.5005	13.9543	65.1712	8.869	2.10709	0.000826911	0.0249356
EFR3A	796.809	1762.89	1414.72	2832.25	1280.49	2458.89	-1.01421	0.000829674	0.0249356
MLLT3	34.2772	8.65115	42.516	7.75751	19.6713	6.66394	2.04546	0.00082974	0.0249356
CPS1	417.223	185.338	519.509	211.39	558.593	249.452	1.21025	0.000837651	0.0251264
CLSTN2	988.17	488.737	1343.84	660.173	1467.29	706.571	1.03386	0.000840556	0.0251666
SP6	516.558	225.119	395.967	135.407	330.974	83.0355	1.48625	0.000849673	0.0253923
PARP14	73.2563	6.70496	191.369	46.9592	133.135	33.0744	2.19333	0.000854492	0.0254704
VAV1	96.5048	24.0193	203.544	51.7788	243.193	75.937	1.83712	0.000858186	0.0254704
TMEM132C	52.2886	7.76539	214.643	48.9278	115.776	14.5058	2.42557	0.000858481	0.0254704
PTHLH	12.2803	4.28591	28.3274	1.66252	11.9535	2.23486	2.63745	0.000858625	0.0254704
GPR26	1076.08	251.979	220.806	28.9037	569.677	102.795	2.28057	0.000871307	0.025799
NGEF	92.1218	48.8428	330.099	86.5587	217.875	49.7883	1.78728	0.000886036	0.0261389
TRPM8	46.5539	8.75791	32.4296	16.4773	85.9659	15.4236	2.00928	0.000895245	0.0263365
EVA1C	127.172	37.9404	124.555	42.3187	84.5531	37.5693	1.50906	0.000896529	0.0263365
SHOX2	209.018	85.4372	146.853	59.5074	175.49	39.9194	1.52112	0.000897649	0.0263365
PNMT	92.9168	13.1444	69.8893	21.4873	100.379	40.5913	1.80179	0.00091401	0.0267677
GRIA3	35.01	2.14493	4.07718	0	13.7252	2.17935	3.55597	0.000919253	0.0268723
BHLHE40	483.69	98.8276	796.981	237.283	831.846	383.883	1.55238	0.000929867	0.0271332
C1QL4	168.311	73.6761	286.571	103.846	200.509	39.9633	1.58895	0.000932318	0.027135
C2CD4A	227.483	47.4158	100.272	9.17694	65.3824	26.5225	2.23633	0.000936248	0.0271354
THPO	28.9719	0.0829827	59.7409	3.31707	66.7486	16.2084	2.94995	0.000936692	0.0271354
GMNC	22.2604	8.58857	34.428	7.86427	38.1493	0.0932726	2.48117	0.000963225	0.0278538
PDGFRA	10.9053	6.93889e-17	2.04015	6.93889e-17	6.02975	6.93889e-17	5.70052	0.000965223	0.0278615
MORC4	160.323	56.2746	117.481	51.8215	121.833	34.3608	1.48489	0.000974858	0.0280398
SIAH2	109.644	9.95387	131.652	28.3823	161.812	61.4307	2.0089	0.000974888	0.0280398
PTAFR	147.288	45.6142	169.128	45.553	257.028	96.8794	1.60737	0.000977811	0.0280474
NCAM2	22.1063	4.33205	12.1704	3.40975	26.9557	4.41144	2.30197	0.000978642	0.0280474
RAB37	47.8429	33.5513	120.502	33.717	148.126	22.1947	1.81827	0.000984028	0.0281516
USP18	437.05	167.999	450.648	186.353	433.991	225.158	1.1891	0.000992737	0.0283503
EML6	530.075	237.34	548.889	239.792	805.99	339.936	1.20614	0.000999132	0.0284615
CES1	19.5281	6.93889e-17	2.04347	6.93889e-17	3.28324	6.93889e-17	6.09497	0.00100017	0.0284615
C8orf88	15.3283	0.0125307	8.10777	0	5.91339	2.14054	3.61765	0.00100847	0.0285781
KCNK9	105.072	11.0039	75.9663	45.2887	109.014	22.1548	1.88087	0.0010096	0.0285781
POPDC3	165.035	49.9979	273.418	115.03	282.836	85.0177	1.52643	0.00102778	0.0290415
SPX	2.33641	6.93889e-17	4.06128	6.93889e-17	13.2707	6.93889e-17	5.74117	0.00104012	0.0292873
NKX3-1	300.737	82.3278	177.235	101.158	184.891	50.9651	1.49694	0.00104266	0.0293076
CPA1	14.4772	4.2872	16.2106	0	26.116	4.35555	2.71117	0.0010471	0.0293809
ADAMTS16	14.3811	2.15762	6.09614	0.807331	20.9706	2.19511	2.9334	0.0010532	0.029467
IGLON5	45.247	6.56645	37.4681	9.4849	24.8938	12.0761	1.92107	0.0010559	0.029467
UNC5D	72.1763	8.87293	191.379	60.9568	175.643	26.5834	2.18563	0.00105724	0.029467
CITED4	177.972	62.6454	142.788	40.5318	92.2791	21.1865	1.72816	0.00105933	0.029467
LRRC55	394.977	167.933	392.923	145.74	350.083	179.93	1.20476	0.00106823	0.0296631
KCTD12	4008.75	1324.19	6480.21	3875.79	6755.88	2433.55	1.17561	0.00109107	0.0301932
JPH4	287.778	101.958	416.204	188.386	342.344	121.525	1.34346	0.00109516	0.0302026
NRIP3	338.611	184.097	423.294	134.523	324.126	136.974	1.25283	0.00109517	0.0302026
B3GAT1	15.3688	0.0125307	14.1673	0	3.23366	2.14054	3.77141	0.00109773	0.0302215
TMEM59L	645.131	280.698	893.181	427.335	695.918	311.422	1.1312	0.00110166	0.0302777
APOL2	37.5056	6.5213	17.2364	5.98432	33.7898	8.78657	2.03933	0.00112328	0.0307403
SOX5	386.359	71.7544	720.015	307.598	771.367	227.39	1.6291	0.00112422	0.0307403
GNA14	6.77811	0.0233618	10.1355	3.60063	21.0246	0.028778	3.19065	0.00113568	0.0310008
GPR37L1	35.4031	9.73753	27.3545	5.03197	40.7308	12.0581	1.93935	0.00114435	0.0311318
STAT4	14.1233	6.93889e-17	5.07075	6.93889e-17	1.54645	6.93889e-17	5.83182	0.00115714	0.0314264
TNNC1	83.0879	30.3976	118.475	33.6033	104.619	44.0709	1.49996	0.00116427	0.0315661
PIK3R6	11.2192	6.37168	22.2742	1.66263	25.2051	0.0533807	2.79467	0.00116621	0.0315661
ZC3H12D	62.7897	14.9704	22.3026	3.2891	35.3671	4.50781	2.3865	0.00117395	0.0317224
PLOD2	120.449	40.8775	50.6621	15.3798	109.911	9.03143	2.09802	0.00117677	0.0317451
EXPH5	55.4677	30.2583	103.273	18.8628	71.7035	23.2094	1.66818	0.00120766	0.0325041
ID4	516.138	107.104	145.858	71.5583	158.788	54.2565	1.81563	0.0012099	0.0325041
PDE10A	17.4726	0.0123664	6.08844	1.79462	5.91268	0.0152236	3.69188	0.00121299	0.0325041
SQRDL	15.4484	0.0285808	8.11647	3.56768	16.5171	1.13314	2.94996	0.00121299	0.0325041
LOX	84.0127	21.7169	62.7961	27.6613	70.8682	25.3969	1.53578	0.00123329	0.0329384
SLCO2A1	48.3053	6.33521	11.1653	0	19.7462	0.0421904	3.58358	0.00123646	0.0329683
DHRS2	851.806	421.225	597.499	178.361	611.158	241.89	1.29198	0.00127235	0.033869
MCC	10247.9	20320.3	21838.7	49257.4	16595.4	37042.6	-1.13102	0.00128915	0.0342594
POU2AF1	17.6798	5.34472	18.2242	1.64756	12.867	2.24618	2.36427	0.00129691	0.0344088
CALB2	77.3252	20.339	18.2638	3.23751	89.3495	6.71508	2.59182	0.00131544	0.0347855
RASD1	3184.85	993.113	917.531	260.24	1125.41	385.512	1.67329	0.00132222	0.0348894
NPR1	15.5348	4.29716	17.2171	4.38383	19.0575	0.0580675	2.49711	0.00132371	0.0348894
ITGA11	2.41101	2.11356	11.1473	0	26.3688	0.0154119	4.03985	0.00133209	0.0350529
ATXN1	95.2513	20.7385	128.605	55.5173	120.198	36.4603	1.6054	0.00133553	0.0350859
PPARGC1A	134.169	31.6457	323.047	117.622	468.132	105.875	1.85713	0.00134156	0.0351298
ADAMTS6	61.8701	0.104405	50.637	16.6831	43.1142	11.0059	2.46889	0.00134509	0.0351647
MAP4K1	261.213	100.856	380.757	146.793	286.972	135.784	1.2754	0.00136775	0.0356413
SAMD3	6.64479	0.00637213	6.07909	0.888825	6.92129	0.00784162	3.87919	0.00137116	0.0356723
OSR2	210.244	97.4564	260.249	90.6393	177.099	67.4649	1.33965	0.00137791	0.03579
PKIB	3818.91	7779	1633.49	6037.02	1226.5	3073.06	-1.33844	0.00138916	0.035994
USP51	118.061	25.8675	39.522	19.8996	64.7497	6.8144	2.07203	0.00139024	0.035994
INPP1	283.326	82.4947	378.736	169.353	312.935	135.79	1.32916	0.00139427	0.0360403
NT5C1A	4.45105	6.93889e-17	5.06389	6.93889e-17	5.18941	6.93889e-17	5.3385	0.00141573	0.0365363
TGFA	40.9672	7.67986	42.5346	12.9394	44.977	17.5525	1.74102	0.0014388	0.0370721
B3GALT5	8.73079	6.93889e-17	4.0569	6.93889e-17	3.36368	6.93889e-17	5.47025	0.00145969	0.0375322
RBMS3	197.926	84.2587	116.478	41.28	169.481	31.1019	1.6249	0.00146132	0.0375322
RNF152	24.658	0.102805	53.698	5.91326	196.259	21.6889	3.27422	0.0014684	0.0376538
ARHGEF15	0.126009	6.93889e-17	15.1665	6.93889e-17	10.4317	6.93889e-17	6.12867	0.00147658	0.0378034
PTPN14	178.288	73.7744	291.642	100.988	258.543	112.536	1.34128	0.00148838	0.0380099
GSC	4.45157	6.93889e-17	6.07212	6.93889e-17	4.28168	6.93889e-17	5.34745	0.0014916	0.0380099
LHX9	132.641	47.5133	90.1404	36.293	96.758	14.5708	1.69492	0.00149174	0.0380099
HOXB13	466.936	199.406	485.08	244.272	491.08	220.838	1.11811	0.00149632	0.0380661
C1orf229	78.5682	20.6712	93.1573	32.0089	65.5846	29.7862	1.5193	0.00150115	0.0380731
WFDC2	55.5038	2.34166	128.579	21.6766	73.3808	28.479	2.28435	0.00150353	0.0380731
TKTL1	21.0734	8.55309	18.24	4.28374	31.2913	1.20591	2.29575	0.00150369	0.0380731
BTNL9	450.377	168.044	485.082	275.452	555.132	217.531	1.1722	0.00151632	0.0383323
AIM1	64.4155	16.417	172.131	56.5071	132.322	27.6882	1.87097	0.00151971	0.0383577
ZNF385D	569.787	223.213	395.982	168.931	664.152	301.259	1.23325	0.00154787	0.0390073
GLRX	282.919	84.2603	105.347	49.1366	160.713	23.4255	1.80487	0.00155409	0.0391027
SEC24D	766.833	311.073	906.359	515.323	960.598	441.637	1.05405	0.00155869	0.0391573
SIM2	583.102	302.255	657.231	276.11	535.086	263.931	1.07539	0.00158145	0.0394661
TPH2	35.2358	6.45255	19.253	7.01739	20.6494	0.0812297	2.42765	0.00158367	0.0394661
SCN3A	11.2518	0.0473545	15.2066	3.46559	41.9571	5.42525	2.87056	0.00158499	0.0394661
VWA5B1	3.37899	6.93889e-17	6.072	6.93889e-17	5.18985	6.93889e-17	5.33313	0.00158609	0.0394661
LRRK2	3.37899	6.93889e-17	6.072	6.93889e-17	5.18985	6.93889e-17	5.33313	0.00158808	0.0394661
CCDC81	58.8032	37.8104	101.258	24.0684	95.1729	23.2678	1.58065	0.00159008	0.0394661
SRGAP1	86.1885	34.4209	54.6996	10.136	70.0164	13.3623	1.85866	0.00159062	0.0394661
GJC3	10.8745	6.93889e-17	3.0488	6.93889e-17	3.35119	6.93889e-17	5.56858	0.00160228	0.0395744
HCRTR1	21.0227	4.32947	17.2241	7.06684	23.4022	0.0722144	2.37002	0.00160237	0.0395744
SLC30A2	25.2672	2.16985	8.12196	0	17.2923	4.3185	2.94492	0.00161087	0.0397117
NTM	92.8355	148.55	73.93	263.422	63.8571	188.848	-1.38102	0.00161287	0.0397117
SLC13A5	32.2806	19.444	50.6401	14.6253	80.7174	13.3097	1.7808	0.00163767	0.0402607
MCF2L2	39.9868	8.78988	50.6433	20.8237	83.284	19.8131	1.80609	0.00165656	0.040601
SLN	8.74782	6.93889e-17	7.08392	6.93889e-17	1.56943	6.93889e-17	5.57618	0.00166692	0.0407306
ACOX2	86.5473	21.8544	169.119	48.3216	235.486	72.6146	1.77906	0.00169882	0.0413842
IL20RA	15.2026	6.93889e-17	1.02976	6.93889e-17	5.09987	6.93889e-17	5.87392	0.00170312	0.0414263
SPTB	151.784	45.6817	250.133	97.6142	318.401	108.058	1.5174	0.00172277	0.0418408
LGALS1	523.225	223.113	470.897	159.519	314.494	182.209	1.21166	0.00172605	0.0418474
EXOC3L4	38.7323	12.9702	28.3704	8.53051	48.5645	12.1291	1.77432	0.00172824	0.0418474
SAMD9L	6.69002	0.0123664	8.1028	1.79462	9.55624	0.0152236	3.40835	0.00173451	0.0419361
TMCC3	240.333	110.649	532.659	224.65	498.116	148.008	1.39409	0.00177036	0.0426745
TRIM54	105.848	9.85435	33.4454	23.515	50.0044	14.3968	1.97883	0.0017909	0.0431049
HID1	368.428	184.107	360.519	114.578	341.462	165.59	1.20521	0.00179487	0.043136
GJA3	23.322	8.66075	34.4222	6.84362	28.5145	8.81978	1.8137	0.00182415	0.0437688
MTTP	35.5039	10.8783	37.479	10.2631	58.9972	17.5562	1.76282	0.00182665	0.0437688
C1QL1	845.229	314.211	931.659	408.378	444.966	225.407	1.22791	0.00184021	0.0440282
CFHR1	7.65148	6.93889e-17	4.05565	6.93889e-17	3.37664	6.93889e-17	5.3731	0.00185264	0.0442453
TPPP	117.333	61.6423	106.344	41.3321	158.383	38.7355	1.42926	0.00185479	0.0442453
ACADL	28.9461	2.30401	68.8356	13.9196	43.1669	15.3341	2.14398	0.0018797	0.0447068
SLC13A2	81.0787	40.2341	264.299	60.3486	307.229	93.6225	1.74643	0.00190665	0.0452808
LIPG	0.124672	6.93889e-17	8.10423	6.93889e-17	16.7707	6.93889e-17	6.0775	0.00191752	0.0454047
THSD4	126.054	44.375	100.263	23.9374	101.093	48.4732	1.48617	0.00192775	0.04558
TNFAIP2	114.038	48.7787	161.003	50.0262	115.764	54.0816	1.35197	0.00193753	0.045744
APOBEC3B	6.72216	1.08777	15.1708	1.76494	6.8095	0.0223186	3.12501	0.00194907	0.045949
APOLD1	488.98	251.227	349.394	163.834	480.761	164.605	1.18611	0.00203709	0.0478836
KIF26B	9.16398	0.0883782	107.296	14.1249	66.6188	6.64885	3.1175	0.00204715	0.0480498
SLIT1	105.478	28.4435	1531.14	252.337	1201.09	229.467	2.47505	0.00205653	0.0481662
BAG3	68.8012	30.4178	132.652	51.9827	135.008	33.1951	1.53762	0.0020581	0.0481662
POU4F2	584.347	145.406	946.854	440.379	836.938	370.903	1.30703	0.00210334	0.0490822
DHRSX	34.2162	8.92843	38.4641	409.829	12.6931	197.671	-2.84193	0.00210474	0.0490822
IFIT5	13.2612	2.14421	4.07196	1.73941	19.2555	0.0290958	3.08548	0.0021064	0.0490822
HPSE	298.522	112.492	165.086	44.5959	192.703	77.3026	1.4847	0.00211984	0.0493239
WDR86	152.69	62.846	154.941	66.474	146.077	58.5601	1.26987	0.00212903	0.0494661
ADCY7	1853.47	923.264	3395.55	1571.43	3424.7	1828.29	1.0046	0.00214394	0.0497232
CAMK2A	8.90598	0.023639	7.10061	1.73932	15.7414	2.17852	2.87929	0.00214628	0.0497232
